# Supplementary material for: Nasal Symptoms in Asthmatic Patients under Treatment with Anti-IL-5 Monoclonal Antibodies. A Real-Life Cohort Study
Source: J Clin Med. 2022 Nov 29;11(23):7056. doi: 10.3390/jcm11237056 (PMC9740481; doi:10.3390/jcm11237056)
Supplement: Supplementary file 1 [file jcm-11-07056-s001.zip]

Archive with 1 entries (1 files):
- jcm-2016971-supplementary.pdf
